# Supplementary material for: A Combined Morphological and Molecular Evolutionary Analysis of Karst-Environment Adaptation for the Genus Urophysa (Ranunculaceae)
Source: Front Plant Sci. 2021 Jun 10;12:667988. doi: 10.3389/fpls.2021.667988 (PMC8223000; doi:10.3389/fpls.2021.667988)
Supplement: Supplementary Table 1 — The function annotation and adaptive significance test for the 243 clusters of paralogous genes. [file Table_1.XLS]

## Sheet: Sheet1
Table S1 the function annotation and adaptive significance test for the 243 clusters of paralogous genes.
Cluster_name	Swiss_prot_id	GO_annotation	p-value
cluster46	O81016	GO:0055085;P:transmembrane transport; IBA:GO_Central	0.0001568
cluster240	Q9ZT82	GO:0009863;P:salicylic id mediated signaling pathway; IEP:TAIR	0.0003908
cluster115	Q7XSA2	GO:0031047;P:gene silencing by RNA; IEA:UniProtKB-KW	0.0005125
cluster132	Q8LPK2	GO:0042626;F:ATPase tivity, coupled to transmembrane movement of substances; IBA:GO_Central	0.00114
cluster93	Q43128	GO:0007033;P:vuole organization; IMP:TAIR	0.002054
cluster183	Q9LK90	GO:0045332;P:phospholipid translocation; IBA:GO_Central	0.004425
cluster12	F4HXP9	GO:0009860;P:pollen tube growth; IGI:TAIR	0.004874
cluster154	Q94JQ6	GO:0009833;P:plant-type primary cell wall biogenesis; IMP:TAIR	0.008182
cluster81	Q0WV90	GO:0006355;P:regulation of transcription, DNA-templated; IEA:InterPro	0.01083
cluster104	Q60EW9	GO:0005886;C:plasma membrane; IEA:UniProtKB-SubCell	0.01127
cluster184	Q9LMI0	GO:0070413;P:trehalose metabolism in response to stress; IBA:GO_Central	0.01282
cluster178	Q9FWX7	GO:0010540;P:basipetal auxin transport; IBA:GO_Central	0.01379
cluster91	Q42699	GO:0009086;P:methionine biosynthetic process; IEA:UniProtKB-KW	0.01445
cluster191	Q9LV03	GO:0009735;P:response to cytokinin; IDA:TAIR	0.01506
cluster188	Q9LQV2	GO:0010025;P:wax biosynthetic process; IGI:TAIR	0.016
cluster234	Q9SZL9	GO:0009846;P:pollen germination; IMP:TAIR	0.01792
cluster49	O81832	GO:0048544;P:recognition of pollen; IEA:InterPro	0.01895
cluster82	Q10LP5	GO:0005985;P:sucrose metabolic process; IEA:InterPro	0.01973
cluster127	Q8L7U5	GO:0009742;P:brassinosteroid mediated signaling pathway; IEA:InterPro	0.02028
cluster52	P09189	GO:0005524;F:ATP binding; IEA:UniProtKB-KW	0.02256
cluster137	Q8RY24	GO:0005986;P:sucrose biosynthetic process; IEA:UniProtKB-UniPathway	0.0235
cluster149	Q947D2	GO:0017112;F:Rab guanyl-nucleotide exchange ftor tivity; IDA:UniProtKB	0.02905
cluster241	Q9ZU11	GO:0030154;P:cell differentiation; IEA:UniProtKB-KW	0.02926
cluster94	Q43270	GO:0046470;P:phosphatidylcholine metabolic process; IEA:InterPro	0.03842
cluster92	Q42883	GO:0006816;P:calcium ion transport; ISS:UniProtKB	0.0395
cluster36	O24370	GO:0031408;P:oxylipin biosynthetic process; IEA:UniProtKB-UniPathway	0.04306
cluster8	B9DFI7	GO:0008168;F:methyltransferase tivity; IEA:UniProtKB-KW	0.04399
cluster145	Q8VZG7	GO:0006401;P:RNA catabolic process; IBA:GO_Central	0.04909
cluster147	Q93YT1	GO:0071230;P:cellular response to amino id stimulus; ISS:UniProtKB	0.04935
cluster98	Q54LN2	GO:0006623;P:protein targeting to vuole; IBA:GO_Central	0.04987
cluster218	Q9SGT4	GO:0006414;P:translational elongation; IBA:GO_Central	0.05497
cluster112	Q6YUU5	GO:0042626;F:ATPase tivity, coupled to transmembrane movement of substances; IEA:InterPro	0.05522
cluster38	O48844	GO:0042176;P:regulation of protein catabolic process; IEA:InterPro	0.05843
cluster88	Q39548	GO:0009686;P:gibberellin biosynthetic process; IEA:UniProtKB-UniPathway	0.0588
cluster16	F4I718	GO:0009826;P:unidimensional cell growth; IGI:TAIR	0.06946
cluster201	Q9M7J9	GO:0006813;P:potassium ion transport; IBA:GO_Central	0.07325
cluster152	Q94AH6	GO:0006511;P:ubiquitin-dependent protein catabolic process; IBA:GO_Central	0.07896
cluster58	P31542	GO:0019538;P:protein metabolic process; IEA:InterPro	0.07939
cluster173	Q9FME8	GO:0080167;P:response to karrikin; IEP:TAIR	0.08363
cluster24	F6QV99	GO:0002092;P:positive regulation of receptor internalization; ISS:UniProtKB	0.09233
cluster151	Q94A40	GO:0006890;P:retrograde vesicle-mediated transport, Golgi to ER; IBA:GO_Central	0.09283
cluster157	Q9C5X9	GO:0006355;P:regulation of transcription, DNA-templated; IEA:InterPro	0.09307
cluster60	P34783	GO:0006096;P:glycolytic process; IEA:UniProtKB-UniPathway	0.09722
cluster14	F4HYJ7	GO:0003723;F:RNA binding; IBA:GO_Central	0.1046
cluster177	Q9FV65	GO:0006099;P:tricarboxylic id cycle; IEA:InterPro	0.1046
cluster182	Q9LF37	GO:0009408;P:response to heat; IEP:TAIR	0.1077
cluster27	O04539	GO:0000122;P:negative regulation of transcription by RNA polymerase II; IBA:GO_Central	0.1161
cluster69	P93028	GO:0051707;P:response to other organism; IMP:TAIR	0.1192
cluster21	F4JXC5	GO:0040008;P:regulation of growth; IEA:UniProtKB-KW	0.1209
cluster33	O22446	GO:2000026;P:regulation of multicellular organismal development; IMP:TAIR	0.1301
cluster22	F4K2K3	GO:0032012;P:regulation of ARF protein signal transduction; IEA:InterPro	0.1326
cluster55	P22738	GO:0006412;P:translation; IEA:InterPro	0.1361
cluster192	Q9LV77	GO:0070981;P:L-asparagine biosynthetic process; IEA:UniProtKB-UniPathway	0.1389
cluster96	Q43594	GO:0000278;P:mitotic cell cycle; IBA:GO_Central	0.145
cluster85	Q2QMX9	GO:0046872;F:metal ion binding; IEA:UniProtKB-KW	0.1458
cluster72	P98204	GO:0045332;P:phospholipid translocation; IBA:GO_Central	0.1521
cluster15	F4I6M1	GO:0033259;P:plastid DNA replication; IMP:TAIR	0.1571
cluster61	P36181	GO:0009408;P:response to heat; IBA:GO_Central	0.1672
cluster159	Q9C884	GO:0008168;F:methyltransferase tivity; IEA:UniProtKB-KW	0.1876
cluster205	Q9S7Z8	GO:0009606;P:tropism; IMP:TAIR	0.1931
cluster50	O94387	GO:0008033;P:tRNA processing; IBA:GO_Central	0.2095
cluster100	Q55G83	GO:0004674;F:protein serine/threonine kinase tivity; IEA:UniProtKB-KW	0.2107
cluster102	Q5XEZ5	GO:0006812;P:cation transport; IDA:UniProtKB	0.2109
cluster40	O64937	GO:0006414;P:translational elongation; IBA:GO_Central	0.2192
cluster162	Q9CAI5	GO:0018107;P:peptidyl-threonine phosphorylation; IBA:GO_Central	0.254
cluster20	F4JRE0	GO:0072657;P:protein localization to membrane; IBA:GO_Central	0.2594
cluster230	Q9SX85	GO:0006893;P:Golgi to plasma membrane transport; IBA:GO_Central	0.2602
cluster29	O04716	GO:0009411;P:response to UV; IBA:GO_Central	0.2616
cluster150	Q947D2	GO:0017112;F:Rab guanyl-nucleotide exchange ftor tivity; IDA:UniProtKB	0.2784
cluster135	Q8RX56	GO:0010118;P:stomatal movement; IMP:TAIR	0.288
cluster193	Q9LWM4	GO:0007165;P:signal transduction; IEA:InterPro	0.3019
cluster134	Q8RWQ4	GO:0007165;P:signal transduction; IEA:InterPro	0.305
cluster119	Q852L0	GO:0048586;P:regulation of long-day photoperiodism, flowering; IMP:UniProtKB	0.326
cluster10	C0LGG9	GO:0046777;P:protein autophosphorylation; IBA:GO_Central	0.3288
cluster200	Q9M667	GO:0009626;P:plant-type hypersensitive response; IMP:TAIR	0.3349
cluster239	Q9ZQX6	GO:0010364;P:regulation of ethylene biosynthetic process; IDA:TAIR	0.3414
cluster136	Q8RX56	GO:0010118;P:stomatal movement; IMP:TAIR	0.3851
cluster30	O04893	GO:0032450;F:maltose alpha-glucosidase tivity; IEA:UniProtKB-EC	0.3892
cluster196	Q9LZU5	GO:0007018;P:microtubule-based movement; IBA:GO_Central	0.3904
cluster170	Q9FKI0	GO:0009860;P:pollen tube growth; IMP:TAIR	0.4155
cluster238	Q9ZQB9	GO:0071555;P:cell wall organization; IEA:UniProtKB-KW	0.4274
cluster19	F4JHH5	GO:0006904;P:vesicle docking involved in exocytosis; IEA:InterPro	0.4338
cluster214	Q9SFB8	GO:0072583;P:clathrin-dependent endocytosis; IMP:TAIR	0.4449
cluster44	O80437	GO:0008654;P:phospholipid biosynthetic process; IEA:UniProtKB-KW	0.4488
cluster195	Q9LZD3	GO:0006887;P:exocytosis; IEA:UniProtKB-KW	0.4718
cluster57	P29677	GO:0008121;F:ubiquinol-cytochrome-c reductase tivity; IEA:UniProtKB-EC	0.4786
cluster194	Q9LXS6	GO:0006099;P:tricarboxylic id cycle; IBA:GO_Central	0.4893
cluster9	C0HLA0	GO:0005975;P:carbohydrate metabolic process; IEA:UniProtKB-KW	0.5025
cluster163	Q9FG72	GO:0015031;P:protein transport; IEA:UniProtKB-KW	0.5038
cluster158	Q9C6P3	GO:0018105;P:peptidyl-serine phosphorylation; IBA:GO_Central	0.5111
cluster123	Q8GXJ4	GO:0009611;P:response to wounding; IEP:UniProtKB	0.5159
cluster120	Q8GSA7	GO:0009409;P:response to cold; IMP:UniProtKB	0.5289
cluster86	Q38953	GO:0000390;P:spliceosomal complex disassembly; IBA:GO_Central	0.5531
cluster43	O75533	GO:0000245;P:spliceosomal complex assembly; IBA:GO_Central	0.5548
cluster83	Q27GI3	GO:0022857;F:transmembrane transporter tivity; IEA:InterPro	0.5609
cluster116	Q84JL5	GO:0005987;P:sucrose catabolic process; IBA:GO_Central	0.5744
cluster18	F4IN58	GO:0006811;P:ion transport; IEA:UniProtKB-KW	0.577
cluster220	Q9SI52	GO:0046777;P:protein autophosphorylation; IDA:UniProtKB	0.6049
cluster233	Q9SZL8	GO:0006355;P:regulation of transcription, DNA-templated; IEA:InterPro	0.6258
cluster128	Q8LF21	GO:0010152;P:pollen maturation; IMP:TAIR	0.627
cluster105	Q652L2	GO:0006351;P:transcription, DNA-templated; IEA:InterPro	0.6306
cluster7	B1Q3J6	GO:0010216;P:maintenance of DNA methylation; ISS:UniProtKB	0.6334
cluster2	A5JTQ3	GO:0045493;P:xylan catabolic process; IEA:UniProtKB-KW	0.6546
cluster75	Q03684	GO:0005524;F:ATP binding; IEA:UniProtKB-KW	0.6633
cluster125	Q8GZB6	GO:0018022;P:peptidyl-lysine methylation; IDA:TAIR	0.673
cluster227	Q9SV13	GO:0008272;P:sulfate transport; IMP:TAIR	0.6762
cluster146	Q8VZH2	GO:0006508;P:proteolysis; IBA:GO_Central	0.6796
cluster56	P28583	GO:0018105;P:peptidyl-serine phosphorylation; IBA:GO_Central	0.6801
cluster97	Q54FM3	GO:0006413;P:translational initiation; ISS:dictyBase	0.6914
cluster1	A0A0P0	GO:0010216; P:maintenance of DNA methylation; IBA:GO_Central	0.7156
cluster210	Q9SCU9	GO:0005975;P:carbohydrate metabolic process; IEA:InterPro	0.7174
cluster179	Q9FYH7	GO:0006511;P:ubiquitin-dependent protein catabolic process; IBA:GO_Central	0.728
cluster190	Q9LU44	GO:0008380;P:RNA splicing; IMP:UniProtKB	0.735
cluster11	F4HUK6	GO:0006631;P:fatty id metabolic process; IEA:UniProtKB-KW	0.7567
cluster156	Q9C5U1	GO:0080117;P:secondary growth; IMP:UniProtKB	0.7672
cluster79	Q0WPQ2	GO:0010105;P:negative regulation of ethylene-tivated signaling pathway; TAS:TAIR	0.7678
cluster3	A6YIH8	GO:0016705;F:oxidoreductase tivity, ting on paired donors, with incorporation or reduction of molecular oxygen; IEA:InterPro	0.7718
cluster215	Q9SGA8	GO:0008194;F:UDP-glycosyltransferase tivity; IBA:GO_Central	0.7751
cluster103	Q5Z8P0	GO:0004722;F:protein serine/threonine phosphatase tivity; IEA:InterPro	0.7778
cluster25	F8WKW1	GO:0035251;F:UDP-glucosyltransferase tivity; IDA:UniProtKB	0.7906
cluster209	Q9SBQ9	GO:0009813;P:flavonoid biosynthetic process; IEA:UniProtKB-UniPathway	0.8125
cluster108	Q6DBG8	GO:0006486;P:protein glycosylation; IEA:InterPro	0.8285
cluster90	Q42290	GO:0006122;P:mitochondrial electron transport, ubiquinol to cytochrome c; IBA:GO_Central	0.8376
cluster47	O81211	GO:0004601;F:peroxidase tivity; IEA:UniProtKB-KW	0.8435
cluster54	P17784	GO:0048364;P:root development; IMP:UniProtKB	0.8503
cluster155	Q99L90	GO:0045944;P:positive regulation of transcription by RNA polymerase II; IBA:GO_Central	0.8656
cluster109	Q6H7M3	GO:0030001;P:metal ion transport; IEA:InterPro	0.8707
cluster204	Q9S7C0	GO:0009408;P:response to heat; IEP:TAIR	0.8741
cluster243	Q9ZVM9	GO:0006468;P:protein phosphorylation; IBA:GO_Central	0.8751
cluster148	Q93ZS4	GO:0016032;P:viral process; IEA:UniProtKB-KW	0.8793
cluster129	Q8LFN2	GO:0046777;P:protein autophosphorylation; IBA:GO_Central	0.8885
cluster53	P17598	GO:0009845;P:seed germination; IDA:AgBase	0.8914
cluster77	Q04960	GO:0009408;P:response to heat; IEA:InterPro	0.8942
cluster224	Q9SKU6	GO:0005739;C:mitochondrion; IBA:GO_Central	0.9131
cluster107	Q6AVI0	GO:0009791;P:post-embryonic development; IMP:UniProtKB	0.9192
cluster26	O04376	GO:0031952;P:regulation of protein autophosphorylation; IBA:GO_Central	0.9254
cluster223	Q9SJG2	GO:0006468;P:protein phosphorylation; IBA:GO_Central	0.9281
cluster99	Q54XK2	GO:0006616;P:SRP-dependent cotranslational protein targeting to membrane, translocation; IBA:GO_Central	0.9342
cluster87	Q39002	GO:0005471;F:ATP:ADP antiporter tivity; IDA:TAIR	0.9363
cluster114	Q7XA40	GO:0006952;P:defense response; IEA:UniProtKB-KW	0.9375
cluster17	F4ICB6	GO:2000031;P:regulation of salicylic id mediated signaling pathway; IMP:UniProtKB	0.9418
cluster180	Q9FYK0	GO:0006468;P:protein phosphorylation; IBA:GO_Central	0.945
cluster111	Q6NQ79	GO:0046872;F:metal ion binding; IEA:UniProtKB-KW	0.9459
cluster65	P42740	GO:0005634;C:nucleus; IEA:UniProtKB-SubCell	0.9527
cluster51	P09114	GO:0009099;P:valine biosynthetic process; IEA:UniProtKB-UniPathway	0.954
cluster143	Q8VZ40	GO:0004842;F:ubiquitin-protein transferase tivity; IDA:TAIR	0.9572
cluster78	Q05758	GO:0009099;P:valine biosynthetic process; IBA:GO_Central	0.9575
cluster59	P33629	GO:0007017;P:microtubule-based process; IEA:InterPro	0.9652
cluster133	Q8RW96	GO:0010090;P:trichome morphogenesis; IGI:TAIR	0.9708
cluster67	P53492	GO:0009845;P:seed germination; IMP:TAIR	0.972
cluster63	P37225	GO:0051287;F:NAD binding; IEA:InterPro	0.9756
cluster4	A7LXU3	GO:2000899;P:xyloglucan catabolic process; IDA:UniProtKB	0.9822
cluster117	Q84SL0	GO:0018105;P:peptidyl-serine phosphorylation; IBA:GO_Central	0.9837
cluster153	Q94CD8	GO:0006952;P:defense response; IEA:UniProtKB-KW	0.9844
cluster64	P42731	GO:0016032;P:viral process; IEA:UniProtKB-KW	0.9848
cluster169	Q9FJH8	GO:0015706;P:nitrate transport; IMP:CAO	0.9851
cluster122	Q8GW61	GO:0005351;F:carbohydrate:proton symporter tivity; IBA:GO_Central	0.9852
cluster42	O65709	GO:0046577;F:long-chain-alcohol oxidase tivity; IEA:UniProtKB-EC	0.9871
cluster45	O80647	GO:0009451;P:RNA modification; IBA:GO_Central	0.9884
cluster48	O81629	GO:0005886;C:plasma membrane; IDA:TAIR	0.9884
cluster237	Q9ZPY9	GO:0009651;P:response to salt stress; IDA:UniProtKB	0.9904
cluster187	Q9LQN6	GO:0048366;P:leaf development; IMP:TAIR	0.991
cluster5	A7PZL3	GO:0005975;P:carbohydrate metabolic process; IEA:InterPro	0.9911
cluster165	Q9FIF7	GO:0009451;P:RNA modification; IBA:GO_Central	0.9915
cluster202	Q9MAK9	GO:0030433;P:ubiquitin-dependent ERAD pathway; IBA:GO_Central	0.9917
cluster121	Q8GSN8	GO:0009698;P:phenylpropanoid metabolic process; IEA:UniProtKB-KW	0.9925
cluster68	P92983	GO:0009414;P:response to water deprivation; IGI:TAIR	0.9928
cluster106	Q66GN3	GO:0005516;F:calmodulin binding; TAS:TAIR	0.9931
cluster167	Q9FJD4	GO:0006610;P:ribosomal protein import into nucleus; IBA:GO_Central	0.9931
cluster89	Q3E6S9	GO:0016829;F:lyase tivity; IEA:UniProtKB-KW	0.9931
cluster74	Q01899	GO:0006457;P:protein folding; IEA:InterPro	0.9935
cluster142	Q8VZ17	GO:0016571;P:histone methylation; IDA:TAIR	0.9936
cluster113	Q7EZD7	GO:0005351;F:carbohydrate:proton symporter tivity; IBA:GO_Central	0.9937
cluster23	F4KIB2	GO:0072657;P:protein localization to membrane; IBA:GO_Central	0.9942
cluster66	P45726	GO:0006559;P:L-phenylalanine catabolic process; IEA:InterPro	0.9944
cluster189	Q9LTB0	GO:0051601;P:exocyst localization; IBA:GO_Central	0.9947
cluster212	Q9SD62	GO:0004674;F:protein serine/threonine kinase tivity; IEA:UniProtKB-KW	0.9947
cluster95	Q43578	GO:0016117;P:carotenoid biosynthetic process; IEA:UniProtKB-KW	0.9948
cluster168	Q9FJH6	GO:0005215;F:transporter tivity; ISS:TAIR	0.9951
cluster13	F4HXQ7	GO:0017022;F:myosin binding; IPI:UniProtKB	0.9953
cluster225	Q9SN46	GO:0071555;P:cell wall organization; IEA:UniProtKB-KW	0.9955
cluster6	A7Q0V4	GO:0006556;P:S-adenosylmethionine biosynthetic process; IEA:UniProtKB-UniPathway	0.9955
cluster126	Q8L3Z8	GO:0010091;P:trichome branching; IMP:TAIR	0.9956
cluster199	Q9M548	GO:0051567;P:histone H3-K9 methylation; IGI:TAIR	0.9958
cluster242	Q9ZUF6	GO:0004252;F:serine-type endopeptidase tivity; IEA:InterPro	0.9959
cluster35	O23052	GO:0005509;F:calcium ion binding; IEA:InterPro	0.9959
cluster130	Q8LGM7	GO:0006777;P:Mo-molybdopterin coftor biosynthetic process; IEA:UniProtKB-UniRule	0.9961
cluster211	Q9SCZ4	GO:0010118;P:stomatal movement; IGI:TAIR	0.9961
cluster174	Q9FMY1	GO:0042761;P:very long-chain fatty id biosynthetic process; IMP:TAIR	0.9963
cluster229	Q9SVP7	GO:0009451;P:RNA modification; IBA:GO_Central	0.9963
cluster32	O22287	GO:0009651;P:response to salt stress; IMP:TAIR	0.9964
cluster41	O65440	GO:0010075;P:regulation of meristem growth; IGI:TAIR	0.9964
cluster71	P93733	GO:0046686;P:response to cadmium ion; IEP:TAIR	0.9964
cluster181	Q9LET1	GO:0018105;P:peptidyl-serine phosphorylation; IBA:GO_Central	0.9966
cluster73	Q00624	GO:0016491;F:oxidoreductase tivity; IEA:UniProtKB-KW	0.9966
cluster101	Q59536	GO:0070008;F:serine-type exopeptidase tivity; IEA:InterPro	0.9968
cluster139	Q8S9J8	GO:0072583;P:clathrin-dependent endocytosis; IPI:TAIR	0.9968
cluster144	Q8VZ80	GO:0010311;P:lateral root formation; IMP:CAO	0.9968
cluster216	Q9SGP2	GO:0046777;P:protein autophosphorylation; IBA:GO_Central	0.9968
cluster232	Q9SYZ9	GO:0046982;F:protein heterodimerization tivity; IEA:InterPro	0.9968
cluster124	Q8GYP6	GO:0005739;C:mitochondrion; IBA:GO_Central	0.997
cluster198	Q9M2S4	GO:0002229;P:defense response to oomycetes; IMP:UniProtKB	0.997
cluster118	Q84WS0	GO:0006508;P:proteolysis; IDA:UniProtKB	0.9972
cluster217	Q9SGP2	GO:0046777;P:protein autophosphorylation; IBA:GO_Central	0.9972
cluster236	Q9XF43	GO:0010025;P:wax biosynthetic process; IMP:TAIR	0.9972
cluster62	P37124	GO:0016705;F:oxidoreductase tivity, ting on paired donors, with incorporation or reduction of molecular oxygen; IEA:InterPro	0.9972
cluster140	Q8VXV7	GO:0048364;P:root development; IMP:TAIR	0.9975
cluster161	Q9CAE3	GO:0010228;P:vegetative to reproductive phase transition of meristem; IMP:TAIR	0.9975
cluster213	Q9SD62	GO:0004674;F:protein serine/threonine kinase tivity; IEA:UniProtKB-KW	0.9975
cluster228	Q9SVG0	GO:0015804;P:neutral amino id transport; IDA:UniProtKB	0.9975
cluster76	Q04088	GO:0003700;F:DNA-binding transcription ftor tivity; ISS:TAIR	0.9975
cluster175	Q9FMY1	GO:0042761;P:very long-chain fatty id biosynthetic process; IMP:TAIR	0.9977
cluster185	Q9LN01	GO:0009451;P:RNA modification; IBA:GO_Central	0.9977
cluster197	Q9M1W7	GO:0016567;P:protein ubiquitination; IEA:UniProtKB-UniPathway	0.9977
cluster28	O04567	GO:0004672;F:protein kinase tivity; IEA:InterPro	0.9977
cluster70	P93194	GO:0006468;P:protein phosphorylation; NAS:UniProtKB	0.9977
cluster160	Q9CAA8	GO:0009451;P:RNA modification; IBA:GO_Central	0.998
cluster176	Q9FPW6	GO:0010114;P:response to red light; IGI:TAIR	0.998
cluster203	Q9MAM3	GO:0010025;P:wax biosynthetic process; IDA:TAIR	0.998
cluster219	Q9SHH0	GO:0006865;P:amino id transport; IEA:UniProtKB-KW	0.998
cluster34	O22775	GO:0010411;P:xyloglucan metabolic process; IDA:TAIR	0.998
cluster110	Q6NKW9	GO:0009664;P:plant-type cell wall organization; IMP:TAIR	0.9984
cluster166	Q9FIL1	GO:0009651;P:response to salt stress; IMP:UniProtKB	0.9984
cluster186	Q9LN49	GO:0006633;P:fatty id biosynthetic process; IEA:UniProtKB-UniPathway	0.9984
cluster206	Q9S9Q9	GO:0016567;P:protein ubiquitination; IEA:UniProtKB-UniPathway	0.9984
cluster207	Q9SB75	GO:0071555;P:cell wall organization; IEA:UniProtKB-KW	0.9984
cluster208	Q9SBB2	GO:0006744;P:ubiquinone biosynthetic process; IGI:UniProtKB	0.9984
cluster222	Q9SIT5	GO:0006885;P:regulation of pH; IMP:TAIR	0.9984
cluster226	Q9SS00	GO:0006631;P:fatty id metabolic process; IEA:UniProtKB-KW	0.9984
cluster231	Q9SYZ7	GO:0016021;C:integral component of membrane; IEA:UniProtKB-KW	0.9984
cluster31	O04973	GO:0009098;P:leucine biosynthetic process; IEA:UniProtKB-UniPathway	0.9984
cluster80	Q0WQ41	GO:2000377;P:regulation of retive oxygen species metabolic process; IMP:UniProtKB	0.9984
cluster84	Q28EW0	GO:0016021;C:integral component of membrane; IEA:UniProtKB-KW	0.9984
cluster131	Q8LPB4	GO:0004674;F:protein serine/threonine kinase tivity; IEA:UniProtKB-KW	0.9989
cluster138	Q8RY67	GO:0007166;P:cell surfe receptor signaling pathway; IBA:GO_Central	0.9989
cluster141	Q8VYZ0	GO:0016567;P:protein ubiquitination; IDA:TAIR	0.9989
cluster164	Q9FI80	GO:0009451;P:RNA modification; IMP:TAIR	0.9989
cluster171	Q9FLI4	GO:0004252;F:serine-type endopeptidase tivity; IEA:InterPro	0.9989
cluster172	Q9FLW0	GO:0046777;P:protein autophosphorylation; IBA:GO_Central	0.9989
cluster221	Q9SIF2	GO:0009414;P:response to water deprivation; IMP:TAIR	0.9989
cluster235	Q9VQ38	GO:0006096;P:glycolytic process; IEA:UniProtKB-UniPathway	0.9989
cluster37	O48716	GO:0009846;P:pollen germination; IDA:TAIR	0.9989
cluster39	O49545	GO:0010075;P:regulation of meristem growth; IGI:TAIR	0.9989
