# Supplementary material for: A Combined Morphological and Molecular Evolutionary Analysis of Karst-Environment Adaptation for the Genus Urophysa (Ranunculaceae)
Source: Front Plant Sci. 2021 Jun 10;12:667988. doi: 10.3389/fpls.2021.667988 (PMC8223000; doi:10.3389/fpls.2021.667988)
Supplement: Supplementary Table 2 — The GO annotation for all 335 PSGs detected from Urophysa species. [file Table_2.XLS]

## Sheet: Sheet1
Table S2 The GO annotation for all 335 PSGs detected from Urophysa species.
Number	PSG_name	swiss_prot_id	GO_annotation
1	PSG_1	NA	NA
2	PSG_2	NA	NA
3	PSG_3	Q8L586	GO:0016021; C: integral component of membrane; IEA:UniProtKB-KW
4	PSG_4	NA	NA
5	PSG_5	NA	NA
6	PSG_6	O81004	GO:0046872; F: metal ion binding; IEA:UniProtKB-KW
7	PSG_7	Q9SKP6	GO:0006642; P: triglyceride mobilization; IMP: TAIR
8	PSG_8	F4JNY0	GO:0006281; P: DNA repair; IGI:TAIR
9	PSG_9	Q9CA93	GO:0006561; P: proline biosynthetic process; IMP: TAIR
10	PSG_10	NA	NA
11	PSG_11	Q6Z1Y6	GO:0030187; P: melatonin biosynthetic process; IDA:UniProtKB
12	PSG_12	Q6ZD63	GO:0006281; P: DNA repair; IEA:UniProtKB-KW
13	PSG_13	Q9FND7	GO:0009451; P: RNA modification; IBA:GO_Central
14	PSG_14	NA	NA
15	PSG_15	Q5XF11	NA
16	PSG_16	O64823	GO:0051560; P: mitochondrial calcium ion homeostasis; IEA:InterPro
17	PSG_17	Q40287	GO:0009718; P: anthocyanin-containing compound biosynthetic process; IEA:UniProtKB-UniPathway
18	PSG_18	Q6YXH5	GO:0046872; F: metal ion binding; IEA:UniProtKB-KW
19	PSG_19	O65493	GO:0051603; P: proteolysis involved in cellular protein catabolic process; IBA:GO_Central
20	PSG_20	O80505	GO:0006487; P: protein N-linked glycosylation; IBA:GO_Central
21	PSG_21	Q9FH40	GO:0006355; P: regulation of transcription, DNA-templated; IEA:InterPro
22	PSG_22	NA	NA
23	PSG_23	Q39048	GO:0010025; P: wax biosynthetic process; IMP: TAIR
24	PSG_24	Q8VYB7	GO:0046686; P: response to cadmium ion; IEP: TAIR
25	PSG_25	NA	NA
26	PSG_26	NA	NA
27	PSG_27	Q8LPF1	GO:0005739; C: mitochondrion; IEA:UniProtKB-SubCell
28	PSG_28	Q84P21	GO:0009611; P: response to wounding; IEP: TAIR
29	PSG_29	NA	NA
30	PSG_30	Q9SII5	GO:0005615; C: extracellular space; IEA:UniProtKB-SubCell
31	PSG_31	Q9SUG3	GO:0009611; P: response to wounding; IEP: TAIR
32	PSG_32	Q8RXX9	GO:0010200; P: response to chitin; IEP: TAIR
33	PSG_33	Q9SY73	GO:0006760; P: folic acid-containing compound metabolic process; IDA:TAIR
34	PSG_34	Q9AV50	GO:0070919; P: production of siRNA involved in chromatin silencing by small RNA; IEA:EnsemblPlants
35	PSG_35	Q9M1K5	GO:0048767; P: root hair elongation; IMP: TAIR
36	PSG_36	NA	NA
37	PSG_37	F4KH86	GO:0006400; P: tRNA modification; IMP: UniProtKB
38	PSG_38	Q660I8	GO:0006400; P: tRNA modification; IEA:UniProtKB-UniRule
39	PSG_39	Q8RY82	NA
40	PSG_40	Q67XX3	GO:0010030; P: positive regulation of seed germination; IGI:TAIR
41	PSG_41	Q66GR0	GO:0005773; C: vacuole; IDA:TAIR
42	PSG_42	Q65XS5	GO:0008375; F: acetylglucosaminyl transferase activity; IEA:InterPro
43	PSG_43	Q8RX01	GO:0016567; P: protein ubiquitination; IEA:UniProtKB-UniPathway
44	PSG_44	Q54NS8	GO:0050660; F: flavin adenine dinucleotide binding; IBA:GO_Central
45	PSG_45	NA	NA
46	PSG_46	Q9LZN0	GO:0005089; F: Rho guanyl-nucleotide exchange factor activity; ISS:TAIR
47	PSG_47	Q8W586	GO:0009793; P: embryo development ending in seed dormancy; IMP: TAIR
48	PSG_48	Q9LZD0	GO:0043100; P: pyrimidine nucleobase salvage; IMP: TAIR
49	PSG_49	Q38827	GO:0009733; P: response to auxin; TAS:TAIR
50	PSG_50	NA	NA
51	PSG_51	Q94B59	GO:0005739; C: mitochondrion; IBA:GO_Central
52	PSG_52	Q9FZ96	GO:0006863; P: purine nucleobase transport; IDA:TAIR
53	PSG_53	Q8L936	GO:0006897; P: endocytosis; IEA:UniProtKB-KW
54	PSG_54	Q64FQ2	GO:0006468; P: protein phosphorylation; IBA:GO_Central
55	PSG_55	Q9LHL3	GO:0006396; P: RNA processing; IEA:InterPro
56	PSG_56	NA	NA
57	PSG_57	Q9C899	GO:0046872; F: metal ion binding; IEA:UniProtKB-KW
58	PSG_58	Q851V1	GO:0003677; F: DNA binding; IEA:UniProtKB-KW
59	PSG_59	O64825	GO:0045087; P: innate immune response; IMP: TAIR
60	PSG_60	Q09463	GO:0006511; P: ubiquitin-dependent protein catabolic process; IDA:WormBase
61	PSG_61	Q8L5U0	GO:0009585; P: red, far-red light phototransduction; IEA:UniProtKB-KW
62	PSG_62	Q6NRY2	GO:0003723; F: RNA binding; IEA:UniProtKB-KW
63	PSG_63	NA	NA
64	PSG_64	Q9FI80	GO:0009451; P: RNA modification; IMP: TAIR
65	PSG_65	NA	NA
66	PSG_66	Q2R1U4	GO:0006400; P: tRNA modification; IEA:InterPro
67	PSG_67	NA	NA
68	PSG_68	Q0WT19	GO:0046856; P: phosphatidylinositol dephosphorylation; IBA:GO_Central
69	PSG_69	NA	NA
70	PSG_70	NA	NA
71	PSG_71	Q9FHR8	GO:0009062; P: fatty acid catabolic process; TAS:TAIR
72	PSG_72	NA	NA
73	PSG_73	Q9ZTS1	GO:0006431; P: methionyl-tRNA aminoacylation; IEA:InterPro
74	PSG_74	Q9FYF9	GO:0016567; P: protein ubiquitination; IEA:UniProtKB-UniPathway
75	PSG_75	Q8GYF7	GO:0036228; P: protein localization to nuclear inner membrane; IBA:GO_Central
76	PSG_76	Q9SD53	GO:0005886; C: plasma membrane; IDA:TAIR
77	PSG_77	NA	NA
78	PSG_78	P43156	GO:0008234; F: cysteine-type peptidase activity; IEA:UniProtKB-KW
79	PSG_79	B9SLR1	GO:0016757; F: transferase activity, transferring glycosyl groups; IEA:UniProtKB-KW
80	PSG_80	F4JL28	GO:0009845; P: seed germination; IMP: TAIR
81	PSG_81	A8GVB5	GO:0006412; P: translation; IEA:UniProtKB-UniRule
82	PSG_82	NA	NA
83	PSG_83	Q8GYY5	GO:0007165; P: signal transduction; IEA:InterPro
84	PSG_84	NA	NA
85	PSG_85	NA	NA
86	PSG_86	P37707	NA
87	PSG_87	Q9LNJ3	GO:0080167; P: response to karrikin; IEP: TAIR
88	PSG_88	Q8BU04	GO:0016567; P: protein ubiquitination; IEA:UniProtKB-UniPathway
89	PSG_89	F4JSH1	GO:0010584; P: pollen exine formation; IMP: TAIR
90	PSG_90	Q9SH58	GO:0005886; C: plasma membrane; IDA:TAIR
91	PSG_91	Q56Y74	GO:0080188; P: RNA-directed DNA methylation; IMP: UniProtKB
92	PSG_92	Q9SIC4	GO:0006296; P: nucleotide-excision repair, DNA incision, 5'-to lesion; IBA:GO_Central
93	PSG_93	F4KBY0	GO:0048767; P: root hair elongation; IMP: TAIR
94	PSG_94	Q6ZN54	GO:1900029; P: positive regulation of ruffle assembly; ISS:UniProtKB
95	PSG_95	Q9FXQ3	GO:0009414; P: response to water deprivation; IMP: UniProtKB
96	PSG_96	Q96BW9	GO:0016024; P: CDP-diacylglycerol biosynthetic process; IEA:UniProtKB-UniPathway
97	PSG_97	NA	NA
98	PSG_98	NA	NA
99	PSG_99	NA	NA
100	PSG_100	P51281	GO:0003676; F: nucleic acid binding; IEA:InterPro
101	PSG_101	NA	NA
102	PSG_102	NA	NA
103	PSG_103	NA	NA
104	PSG_104	Q9SWG3	GO:0009639; P: response to red or far red light; IMP: TAIR
105	PSG_105	Q9S745	GO:0009862; P: systemic acquired resistance, salicylic acid mediated signaling pathway; IMP: UniProtKB
106	PSG_106	Q9ZUE0	GO:0006468; P: protein phosphorylation; IBA:GO_Central
107	PSG_107	NA	NA
108	PSG_108	NA	NA
109	PSG_109	NA	NA
110	PSG_110	Q10L91	GO:0006511; P: ubiquitin-dependent protein catabolic process; IEA:InterPro
111	PSG_111	P51074	GO:0005544; F: calcium-dependent phospholipid binding; IEA:UniProtKB-KW
112	PSG_112	Q9LNT9	GO:0006511; P: ubiquitin-dependent protein catabolic process; TAS:TAIR
113	PSG_113	Q9SR79	GO:0046872; F: metal ion binding; IEA:UniProtKB-KW
114	PSG_114	NA	NA
115	PSG_115	NA	NA
116	PSG_116	Q9C5C5	GO:0006662; P: glycerol ether metabolic process; IEA:InterPro
117	PSG_117	Q8GUM4	GO:0005886; C: plasma membrane; IDA:TAIR
118	PSG_118	NA	NA
119	PSG_119	Q9SX78	GO:0052689; F: carboxylic ester hydrolase activity; IEA:UniProtKB-KW
120	PSG_120	Q9FIX3	GO:0005739; C: mitochondrion; IDA:TAIR
121	PSG_121	Q949P3	NA
122	PSG_122	Q9CAZ0	GO:0016567; P: protein ubiquitination; IEA:UniProtKB-UniPathway
123	PSG_123	Q9C5J3	GO:0008380; P: RNA splicing; IEA:UniProtKB-KW
124	PSG_124	NA	NA
125	PSG_125	O82225	GO:0008233; F: peptidase activity; IEA:UniProtKB-KW
126	PSG_126	Q9M0B9	GO:0040008; P: regulation of growth; IMP: UniProtKB
127	PSG_127	Q38774	GO:0051301; P: cell division; IEA:UniProtKB-KW
128	PSG_128	Q9LT84	GO:0005886; C: plasma membrane; IDA:TAIR
129	PSG_129	Q9SYZ7	GO:0016021; C: integral component of membrane; IEA:UniProtKB-KW
130	PSG_130	P46604	GO:0009414; P: response to water deprivation; IEP: TAIR
131	PSG_131	NA	NA
132	PSG_132	Q9LHH7	GO:0046653; P: tetrahydrofolate metabolic process; IMP: TAIR
133	PSG_133	Q8L4H0	GO:0007093; P: mitotic cell cycle checkpoint; IBA:GO_Central
134	PSG_134	NA	NA
135	PSG_135	NA	NA
136	PSG_136	Q96PZ0	GO:0031119; P: tRNA pseudouridine synthesis; IDA:UniProtKB
137	PSG_137	NA	NA
138	PSG_138	NA	NA
139	PSG_139	Q9LVD4	GO:0015248; F: sterol transporter activity; IBA:GO_Central
140	PSG_140	Q9LJX5	GO:0022857; F: transmembrane transporter activity; IEA:InterPro
141	PSG_141	NA	NA
142	PSG_142	Q9XF67	GO:0046777; P: protein autophosphorylation; IDA:UniProtKB
143	PSG_143	Q9T0A4	GO:0009767; P: photosynthetic electron transport chain; IMP: UniProtKB
144	PSG_144	NA	NA
145	PSG_145	P68537	GO:0015986; P: ATP synthesis coupled proton transport; IEA:InterPro
146	PSG_146	O04997	GO:0004784; F: superoxide dismutase activity; IEA:UniProtKB-EC
147	PSG_147	Q8VEH6	GO:0005524; F: ATP binding; IEA:UniProtKB-KW
148	PSG_148	NA	NA
149	PSG_149	NA	NA
150	PSG_150	Q9FVR6	GO:1901006; P: ubiquinone-6 biosynthetic process; IBA:GO_Central
151	PSG_151	P0C897	GO:0016021; C: integral component of membrane; IEA:UniProtKB-KW
152	PSG_152	NA	NA
153	PSG_153	Q9M0U9	GO:0016567; P: protein ubiquitination; IEA:UniProtKB-UniPathway
154	PSG_154	Q944I4	GO:0009853; P: photorespiration; IMP: TAIR
155	PSG_155	Q66GI4	GO:0008033; P: tRNA processing; IDA:TAIR
156	PSG_156	Q99685	GO:0019433; P: triglyceride catabolic process; IEA:UniProtKB-UniPathway
157	PSG_157	O82314	GO:0009507; C: chloroplast; IDA:TAIR
158	PSG_158	Q9SNQ6	GO:0048576; P: positive regulation of short-day photoperiodism, flowering; IMP: UniProtKB
159	PSG_159	NA	NA
160	PSG_160	Q9FM86	GO:0048653; P: anther development; IMP: TAIR
161	PSG_161	O04089	GO:0005385; F: zinc ion transmembrane transporter activity; IEA:InterPro
162	PSG_162	Q94AY3	GO:0009414; P: response to water deprivation; IGI:TAIR
163	PSG_163	NA	NA
164	PSG_164	O48711	GO:0009617; P: response to bacterium; IEP: TAIR
165	PSG_165	Q9XYL0	GO:0006972; P: hyperosmotic response; IEP: dictyBase
166	PSG_166	NA	NA
167	PSG_167	Q8VZT8	GO:0006412; P: translation; IBA:GO_Central
168	PSG_168	Q9FK63	GO:0006970; P: response to osmotic stress; IMP: UniProtKB
169	PSG_169	NA	NA
170	PSG_170	Q8KPU2	GO:0006400; P: tRNA modification; IEA:UniProtKB-UniRule
171	PSG_171	Q943F3	GO:0006412; P: translation; IEA:InterPro
172	PSG_172	Q9C8L4	GO:0048316; P: seed development; IMP: TAIR
173	PSG_173	Q9XG83	GO:0009686; P: gibberellin biosynthetic process; IEA:UniProtKB-UniPathway
174	PSG_174	Q9SIP6	GO:0005576; C: extracellular region; IEA:UniProtKB-SubCell
175	PSG_175	Q6ZD63	GO:0006281; P: DNA repair; IEA:UniProtKB-KW
176	PSG_176	NA	NA
177	PSG_177	P93604	GO:0004674; F: protein serine/threonine kinase activity; IEA:UniProtKB-KW
178	PSG_178	Q8GY60	GO:0006470; P: protein dephosphorylation; IDA:TAIR
179	PSG_179	NA	NA
180	PSG_180	NA	NA
181	PSG_181	Q9LH84	GO:0016887; F: ATPase activity; IEA:UniProtKB-EC
182	PSG_182	Q8LFV3	GO:0006355; P: regulation of transcription, DNA-templated; TAS:TAIR
183	PSG_183	Q0JG75	GO:0015979; P: photosynthesis; IEA:UniProtKB-KW
184	PSG_184	NA	NA
185	PSG_185	Q6H601	GO:0003723; F: RNA binding; IEA:UniProtKB-KW
186	PSG_186	NA	NA
187	PSG_187	Q9M3G7	GO:0008380; P: RNA splicing; IMP: UniProtKB
188	PSG_188	NA	NA
189	PSG_189	Q9ZVT7	GO:0034475; P: U4 snRNA 3'-end processing; IBA:GO_Central
190	PSG_190	NA	NA
191	PSG_191	Q8S9G8	GO:0006355; P: regulation of transcription, DNA-templated; IDA:UniProtKB
192	PSG_192	Q9FLZ5	GO:0009555; P: pollen development; IMP: TAIR
193	PSG_193	NA	NA
194	PSG_194	Q9LNJ3	GO:0080167; P: response to karrikin; IEP: TAIR
195	PSG_195	Q9ZW95	GO:0033466; P: trans-zeatin biosynthetic process; IDA:UniProtKB
196	PSG_196	NA	NA
197	PSG_197	Q8VZS8	GO:0080163; P: regulation of protein serine/threonine phosphatase activity; IDA:TAIR
198	PSG_198	Q39030	GO:0009651; P: response to salt stress; IEP: TAIR
199	PSG_199	NA	NA
200	PSG_200	Q8L633	GO:0008033; P: tRNA processing; TAS:TAIR
201	PSG_201	Q9SU30	GO:0016567; P: protein ubiquitination; IEA:UniProtKB-UniPathway
202	PSG_202	Q8W034	GO:0010228; P: vegetative to reproductive phase transition of meristem; IMP: TAIR
203	PSG_203	Q1PFH7	NA
204	PSG_204	NA	NA
205	PSG_205	NA	NA
206	PSG_206	NA	NA
207	PSG_207	P0C8Q4	NA
208	PSG_208	F4INY4	GO:0003723; F: RNA binding; IBA:GO_Central
209	PSG_209	Q9ZRZ8	GO:0003723; F: RNA binding; IEA:UniProtKB-KW
210	PSG_210	Q75K12	GO:0046872; F: metal ion binding; IEA:UniProtKB-KW
211	PSG_211	NA	NA
212	PSG_212	Q9FLP3	GO:0009411; P: response to UV; IEP: TAIR
213	PSG_213	Q9FZA4	GO:0006355; P: regulation of transcription, DNA-templated; IEA:InterPro
214	PSG_214	Q86IX1	GO:0031098; P: stress-activated protein kinase signaling cascade; IBA:GO_Central
215	PSG_215	NA	NA
216	PSG_216	NA	NA
217	PSG_217	Q54WR5	GO:0008380; P: RNA splicing; IEA:UniProtKB-KW
218	PSG_218	NA	NA
219	PSG_219	O48837	GO:0009611; P: response to wounding; IEP: UniProtKB
220	PSG_220	Q8LAU9	GO:0007623; P: circadian rhythm; IEP: TAIR
221	PSG_221	Q9LIQ4	GO:0036172; P: thiamine salvage; IDA:UniProtKB
222	PSG_222	Q6NM73	GO:0046739; P: transport of virus in multicellular host; IGI:TAIR
223	PSG_223	F4I443	GO:0009934; P: regulation of meristem structural organization; IMP: TAIR
224	PSG_224	Q9SJX8	GO:0009651; P: response to salt stress; IEP: TAIR
225	PSG_225	Q8LDF9	GO:0010197; P: polar nucleus fusion; IMP: UniProtKB
226	PSG_226	NA	NA
227	PSG_227	Q9SZB9	GO:0006979; P: response to oxidative stress; IEA:InterPro
228	PSG_228	A0QTF8	GO:0045226; P: extracellular polysaccharide biosynthetic process; IGI:UniProtKB
229	PSG_229	Q9SIL7	GO:0009834; P: plant-type secondary cell wall biogenesis; IBA:GO_Central
230	PSG_230	Q5M750	GO:0043433; P: negative regulation of DNA-binding transcription factor activity; IDA:UniProtKB
231	PSG_231	Q8RC55	GO:0006189; P: 'de novo' IMP biosynthetic process; IEA:UniProtKB-UniRule
232	PSG_232	NA	NA
233	PSG_233	NA	NA
234	PSG_234	NA	NA
235	PSG_235	Q9C7W2	GO:0010200; P: response to chitin; IEP: TAIR
236	PSG_236	P0CH02	GO:0016567; P: protein ubiquitination; IEA:UniProtKB-UniPathway
237	PSG_237	Q8LFJ9	GO:0016042; P: lipid catabolic process; IEA:UniProtKB-KW
238	PSG_238	Q9M363	GO:0055114; P: oxidation-reduction process; IEA:UniProtKB-KW
239	PSG_239	O32107	GO:0005886; C: plasma membrane; IEA:UniProtKB-SubCell
240	PSG_240	Q93YV9	GO:0016567; P: protein ubiquitination; IEA:UniProtKB-UniPathway
241	PSG_241	NA	NA
242	PSG_242	O82804	GO:0009826; P: unidimensional cell growth; IMP: TAIR
243	PSG_243	NA	NA
244	PSG_244	NA	NA
245	PSG_245	NA	NA
246	PSG_246	P0C042	NA
247	PSG_247	Q6ATJ8	GO:0003723; F: RNA binding; IEA:UniProtKB-KW
248	PSG_248	NA	NA
249	PSG_249	Q8LPQ5	GO:0016567; P: protein ubiquitination; IDA:UniProtKB
250	PSG_250	NA	NA
251	PSG_251	NA	NA
252	PSG_252	NA	NA
253	PSG_253	O35130	GO:0070475; P: rRNA base methylation; IBA:GO_Central
254	PSG_254	NA	NA
255	PSG_255	Q9C658	GO:0010606; P: positive regulation of cytoplasmic mRNA processing body assembly; IMP: UniProtKB
256	PSG_256	Q59S63	GO:0031119; P: tRNA pseudouridine synthesis; IBA:GO_Central
257	PSG_257	Q7DLR9	GO:0009651; P: response to salt stress; IEP: TAIR
258	PSG_258	NA	NA
259	PSG_259	Q9FI80	GO:0009451; P: RNA modification; IMP: TAIR
260	PSG_260	Q9LS25	GO:0009507; C: chloroplast; IDA:TAIR
261	PSG_261	O49697	GO:0071365; P: cellular response to auxin stimulus; IEP: TAIR
262	PSG_262	O82497	GO:0003924; F: GTPase activity; IBA:GO_Central
263	PSG_263	O59713	GO:0017183; P: peptidyl-diphthamide biosynthetic process from peptidyl-histidine; ISO:PomBase
264	PSG_264	NA	NA
265	PSG_265	Q9LUZ4	GO:0006355; P: regulation of transcription, DNA-templated; TAS:TAIR
266	PSG_266	Q9SVN2	GO:0005886; C: plasma membrane; IEA:UniProtKB-SubCell
267	PSG_267	Q6H7U2	GO:0046872; F: metal ion binding; IEA:UniProtKB-KW
268	PSG_268	Q7X9V2	GO:0046686; P: response to cadmium ion; IEP: TAIR
269	PSG_269	NA	NA
270	PSG_270	Q9LUJ4	GO:0005739; C: mitochondrion; IBA:GO_Central
271	PSG_271	Q42384	GO:0010182; P: sugar mediated signaling pathway; IMP: TAIR
272	PSG_272	NA	NA
273	PSG_273	NA	NA
274	PSG_274	Q9LSF1	GO:0009611; P: response to wounding; IEP: TAIR
275	PSG_275	Q8L6Z7	GO:0006281; P: DNA repair; IEA:UniProtKB-KW
276	PSG_276	A1L4V7	GO:0009093; P: cysteine catabolic process; TAS:UniProtKB
277	PSG_277	Q9M0F8	GO:1905177; P: tracheary element differentiation; IMP: UniProtKB
278	PSG_278	Q9M1Y3	NA
279	PSG_279	Q3E7I5	GO:0006355; P: regulation of transcription, DNA-templated; IEA:InterPro
280	PSG_280	Q8VZR6	GO:0015798; P: myo-inositol transport; IMP: TAIR
281	PSG_281	Q8GYU3	GO:0006366; P: transcription by RNA polymerase II; IEA:InterPro
282	PSG_282	Q9M8S6	GO:0034765; P: regulation of ion transmembrane transport; IEA:UniProtKB-KW
283	PSG_283	Q6MWE5	GO:0006880; P: intracellular sequestering of iron ion; IBA:GO_Central
284	PSG_284	Q9ZVY7	GO:0010344; P: seed oilbody biogenesis; IMP: TAIR
285	PSG_285	Q84WW1	NA
286	PSG_286	Q9SZG0	GO:0009744; P: response to sucrose; IEP: TAIR
287	PSG_287	Q9ZUU9	GO:0055085; P: transmembrane transport; IBA:GO_Central
288	PSG_288	Q40374	GO:0009607; P: response to biotic stimulus; IEA:UniProtKB-KW
289	PSG_289	NA	NA
290	PSG_290	Q8LAU9	GO:0007623; P: circadian rhythm; IEP: TAIR
291	PSG_291	NA	NA
292	PSG_292	Q87RX2	GO:0009408; P: response to heat; IEA:InterPro
293	PSG_293	O04714	GO:0006571; P: tyrosine biosynthetic process; IMP: TAIR
294	PSG_294	NA	NA
295	PSG_295	Q6ICX6	NA
296	PSG_296	Q9SZ42	GO:0006636; P: unsaturated fatty acid biosynthetic process; IMP: TAIR
297	PSG_297	Q9FH92	GO:0045491; P: xylan metabolic process; IBA:GO_Central
298	PSG_298	Q9ZUM2	GO:0046786; P: viral replication complex formation and maintenance; IMP: TAIR
299	PSG_299	Q9FN02	GO:0009408; P: response to heat; IMP: UniProtKB
300	PSG_300	Q9LTW9	GO:0046658; C: anchored component of plasma membrane; IBA:GO_Central
301	PSG_301	Q9FKC3	GO:0005739; C: mitochondrion; IBA:GO_Central
302	PSG_302	NA	NA
303	PSG_303	Q9LG26	GO:0009651; P: response to salt stress; IMP: TAIR
304	PSG_304	Q9FT88	GO:0006486; P: protein glycosylation; IEA:UniProtKB-UniPathway
305	PSG_305	NA	NA
306	PSG_306	O24023	GO:0016123; P: xanthophyll biosynthetic process; IMP: UniProtKB
307	PSG_307	NA	NA
308	PSG_308	Q9ZUG9	GO:0048767; P: root hair elongation; IGI:TAIR
309	PSG_309	Q9AYE4	GO:0031929; P: TOR signaling; IBA:GO_Central
310	PSG_310	Q9SKZ1	GO:0046686; P: response to cadmium ion; IEP: TAIR
311	PSG_311	NA	NA
312	PSG_312	Q9LZL3	GO:0006508; P: proteolysis; IBA:GO_Central
313	PSG_313	P39101	GO:0016558; P: protein import into peroxisome matrix; IBA:GO_Central
314	PSG_314	Q2QDF6	GO:0090377; P: seed trichome initiation; IMP: UniProtKB
315	PSG_315	Q8W119	GO:0006334; P: nucleosome assembly; IEA:InterPro
316	PSG_316	Q9LNF2	GO:0009860; P: pollen tube growth; IDA:TAIR
317	PSG_317	NA	NA
318	PSG_318	Q6UW68	GO:0016021; C: integral component of membrane; IEA:UniProtKB-KW
319	PSG_319	Q84JZ6	GO:0006397; P: mRNA processing; IEA:UniProtKB-KW
320	PSG_320	O04133	GO:0032586; C: protein storage vacuole membrane; IEA:UniProtKB-SubCell
321	PSG_321	Q9SGD2	GO:0006486; P: protein glycosylation; IEA:InterPro
322	PSG_322	NA	NA
323	PSG_323	Q9FGH4	GO:0006952; P: defense response; IEA:UniProtKB-KW
324	PSG_324	P80870	GO:0006412; P: translation; IBA:GO_Central
325	PSG_325	O82133	GO:0045893; P: positive regulation of transcription, DNA-templated; IBA:GO_Central
326	PSG_326	Q93WX6	GO:0006790; P: sulfur compound metabolic process; IDA:TAIR
327	PSG_327	O22873	GO:0043621; F: protein self-association; IPI:UniProtKB
328	PSG_328	Q9FGN7	GO:0034088; P: maintenance of mitotic sister chromatid cohesion; IBA:GO_Central
329	PSG_329	NA	NA
330	PSG_330	Q852K5	GO:0008270; F: zinc ion binding; IEA:InterPro
331	PSG_331	Q9SYK0	GO:0005975; P: carbohydrate metabolic process; IEA:InterPro
332	PSG_332	NA	NA
333	PSG_333	Q9FHK9	GO:0003746; F: translation elongation factor activity; IEA:UniProtKB-KW
334	PSG_334	Q9M2G7	GO:0090332; P: stomatal closure; IMP: TAIR
335	PSG_335	NA	NA
