# Supplementary material for: A Combined Morphological and Molecular Evolutionary Analysis of Karst-Environment Adaptation for the Genus Urophysa (Ranunculaceae)
Source: Front Plant Sci. 2021 Jun 10;12:667988. doi: 10.3389/fpls.2021.667988 (PMC8223000; doi:10.3389/fpls.2021.667988)
Supplement: Supplementary Table 3 — The KEGG annotation results for 335 PSGs detected from Urophysa species. [file Table_3.XLS]

## Sheet: Sheet1
Table S3 The KEGG annotation results for 335 PSGs detected from Urophysa species.
Terms	Function classification	Pathways	Gene number
Metabolism
	Global and overview maps	01100 Metabolic pathways	19
		01110 Biosynthesis of secondary metabolites	9
		01120 Microbial metabolism in diverse environments	2
		01200 Carbon metabolism	2
		01230 Biosynthesis of amino acids	1
	Carbohydrate metabolism	00010 Glycolysis / Gluconeogenesis	1
		00051 Fructose and mannose metabolism	1
		00520 Amino sugar and nucleotide sugar metabolism	1
		00630 Glyoxylate and dicarboxylate metabolism	1
		00562 Inositol phosphate metabolism	3
	Energy metabolism	00195 Photosynthesis	1
		00710 Carbon fixation in photosynthetic organisms	1
		00920 Sulfur metabolism	1
	Lipid metabolism	00561 Glycerolipid metabolism	1
		00592 alpha-Linolenic acid metabolism	1
	Nucleotide metabolism	00230 Purine metabolism	1
	Amino acid metabolism	00260 Glycine, serine and threonine metabolism	1
		00270 Cysteine and methionine metabolism	1
		00380 Tryptophan metabolism	1
	Metabolism of other amino acids	00450 Selenocompound metabolism	2
	Glycan biosynthesis and metabolism	00510 N-Glycan biosynthesis	2
		00513 Various types of N-glycan biosynthesis	2
		00531 Glycosaminoglycan degradation	1
		00563 Glycosylphosphatidylinositol (GPI)-anchor biosynthesis	1
		00603 Glycosphingolipid biosynthesis - globo and isoglobo series	1
		00604 Glycosphingolipid biosynthesis - ganglio series	1
		00511 Other glycan degradation	1
	Metabolism of cofactors and vitamins	00730 Thiamine metabolism	1
		00670 One carbon pool by folate	1
	Metabolism of terpenoids and polyketides	00904 Diterpenoid biosynthesis	1
		00906 Carotenoid biosynthesis	1
		00905 Brassinosteroid biosynthesis	1
		00908 Zeatin biosynthesis	1
	Biosynthesis of other secondary metabolites	00940 Phenylpropanoid biosynthesis	1
Genetic Information Processing
	Transcription	03040 Spliceosome	4
	Translation	03010 Ribosome	4
		00970 Aminoacyl-tRNA biosynthesis	1
		03013 RNA transport	4
		03015 mRNA surveillance pathway	2
		03008 Ribosome biogenesis in eukaryotes	3
	Folding, sorting and degradation	04141 Protein processing in endoplasmic reticulum	2
		04120 Ubiquitin mediated proteolysis	2
		03050 Proteasome	1
		03018 RNA degradation	3
	Replication and repair	03410 Base excision repair	2
		03430 Mismatch repair	1
		03440 Homologous recombination	1
Environmental Information Processing
	Signal transduction	04010 MAPK signaling pathway	1
		04013 MAPK signaling pathway - fly	1
		04016 MAPK signaling pathway - plant	2
		04011 MAPK signaling pathway - yeast	1
		04012 ErbB signaling pathway	1
		04310 Wnt signaling pathway	2
		04341 Hedgehog signaling pathway - fly	1
		04350 TGF-beta signaling pathway	2
		04391 Hippo signaling pathway - fly	1
		04371 Apelin signaling pathway	1
		04066 HIF-1 signaling pathway	1
		04068 FoxO signaling pathway	2
		04020 Calcium signaling pathway	2
		04070 Phosphatidylinositol signaling system	2
		04071 Sphingolipid signaling pathway	2
		04022 cGMP-PKG signaling pathway	1
		04151 PI3K-Akt signaling pathway	4
		04152 AMPK signaling pathway	3
		04150 mTOR signaling pathway	4
		04075 Plant hormone signal transduction	2
Cellular Processes
	Transport and catabolism	04142 Lysosome	1
		04146 Peroxisome	2
		04140 Autophagy - animal	5
		04138 Autophagy - yeast	1
		04136 Autophagy - other	1
	Cell growth and death	04110 Cell cycle	2
		04111 Cell cycle - yeast	1
		04114 Oocyte meiosis	1
		04210 Apoptosis	1
		04217 Necroptosis	1
		04115 p53 signaling pathway	3
		04218 Cellular senescence	3
	Cellular community - eukaryotes	04510 Focal adhesion	2
		04550 Signaling pathways regulating pluripotency of stem cells	1
Organismal Systems
	Immune system	04621 NOD-like receptor signaling pathway	1
		04660 T cell receptor signaling pathway	1
		04664 Fc epsilon RI signaling pathway	1
		04666 Fc gamma R-mediated phagocytosis	1
	Endocrine system	04910 Insulin signaling pathway	2
		04920 Adipocytokine signaling pathway	1
		03320 PPAR signaling pathway	1
		04919 Thyroid hormone signaling pathway	1
	Excretory system	04960 Aldosterone-regulated sodium reabsorption	1
	Nervous system	04722 Neurotrophin signaling pathway	1
	Development and regeneration	04361 Axon regeneration	2
	Aging	04211 Longevity regulating pathway	2
		04212 Longevity regulating pathway - worm	2
		04213 Longevity regulating pathway - multiple species	2
	Environmental adaptation	04710 Circadian rhythm	1
		04712 Circadian rhythm - plant	1
		04714 Thermogenesis	3
